# Supplementary material for: Development, Characterization, and Antimicrobial Evaluation of Hybrid Nanoparticles (HNPs) Based on Phospholipids, Cholesterol, Colistin, and Chitosan Against Multidrug-Resistant Gram-Negative Bacteria
Source: Pharmaceutics. 2025 Feb 1;17(2):182. doi: 10.3390/pharmaceutics17020182 (PMC11859251; doi:10.3390/pharmaceutics17020182)
Supplement: Supplementary file 1 [file pharmaceutics-17-00182-s001.zip]

Archive with 1 entries (1 files):
- pharmaceutics-3405972-supplementary.pdf
